# Supplementary material for: Effects of high-intensity interval cross training and classical training on physical and sprint performance in male junior sprinters
Source: PLoS One. 2026 Aug 3;21(8):e0354592. doi: 10.1371/journal.pone.0354592 (PMC13432149; doi:10.1371/journal.pone.0354592)
Supplement: S1 Table — This table includes pre- and post-intervention outcome data and daily session rating of perceived exertion records used in the main analyses. (XLSX) [file pone.0354592.s001.xlsx]

## Sheet: Sheet1
ID	Group	Age	Training Years	Pre-weight	Post-weight	BMI	Height	Pre-body Fat Percentage	Post-body Fat Percentage	100-meter Sprint Time Pre	100-meter Sprint Time Post	200-meter Sprint Time Pre	200-meter Sprint Time Post	First 60m of 100m Sprint Time Pre	First 60m of 100m Sprint Time Post	Pre-ground Contact Time	Post-ground Contact Time	Pre-10RM Squat	Post-10RM Squat	Pre-10RM Bench Press	Post-10RM Bench Press	Pre-10RM Power Clean	Post-10RM Power Clean	Pre-10RM Snatch	Post-10RM Snatch	Pre-relative 10RM Squat	Post-relative 10RM Squat	Pre-relative 10RM Bench Press	Post-relative 10RM Bench Press	Pre-relative 10RM Power Clean	Post-relative 10RM Power Clean	Pre-relative 10RM Snatch	Post-relative 10RM Snatch	Pre-CMJ	Post-CMJ	Pre-SJ	Post-SJ	Pre-anaerobic Power	Post-anaerobic Power	Pre-relative Anaerobic Power	Post-relative Anaerobic Power	Pre-power Decline Rate	Post-power Decline Rate	sRPE DAY1	sRPE DAY2	sRPE DAY3	sRPE DAY4	sRPE DAY5	sRPE DAY6
BLIND	HIICT	BLIND	2	71.24	71.23	22.09	1.8	14.68	13.51	11.22	10.96	22.52	22.48	7.19	6.98	0.113	0.108	90	90	52.5	55	65	72.5	50	52.5	1.26334	1.26351	0.736946	0.772147	0.912409	1.01783	0.701853	0.737049	57.25	62.93	40.12	40.77	606.61	648.55	8.51	9.1	60.93	58.01	6	5	4	2	6	3
BLIND	HIICT	BLIND	0	69.65	68.59	21.96	1.78	13.62	12.47	11.25	11.03	22.75	22.89	7.23	7	0.115	0.115	90	90	57.5	52.5	65	72.5	57.5	57.5	1.29218	1.31214	0.825556	0.765418	0.933238	1.05701	0.825556	0.838315	55.15	57.76	40.13	44.17	609.79	654.01	8.76	9.54	50.15	47.84	6	7	4	4	5	7
BLIND	HIICT	BLIND	1	71.62	72.44	22.33	1.79	14.42	13.52	11.6	11.39	23.46	23.29	7.48	7.29	0.117	0.107	87.5	82.5	50	50	62.5	65	52.5	55	1.22173	1.13887	0.698129	0.690226	0.872661	0.897294	0.733035	0.759249	55.3	60.11	37.76	38.05	611.81	660.11	8.54	9.11	61.93	59.22	6	7	5	2	6	3
BLIND	HIICT	BLIND	4	73.81	72.59	21.71	1.84	14.69	13.63	11.55	11.32	23.31	23.24	7.45	7.22	0.126	0.116	95	95	57.5	55	67.5	72.5	60	62.5	1.28709	1.30872	0.779027	0.75768	0.91451	0.99876	0.812898	0.861	52.64	56.58	39.39	37.23	701.2	723.72	9.5	9.97	59.38	56.23	5	5	5	2	6	5
BLIND	HIICT	BLIND	3	69.41	69.62	21.18	1.81	12.95	12.15	11.38	11.17	23.02	23.05	7.32	7.16	0.121	0.116	87.5	85	57.5	57.5	62.5	65	52.5	52.5	1.26063	1.22091	0.828411	0.825912	0.900447	0.93364	0.756375	0.754094	54.39	57.93	38.38	41.86	583.22	630.93	8.4	9.06	62.99	59.63	4	7	3	1	4	5
BLIND	HIICT	BLIND	3	69.41	67.45	22.07	1.77	12.33	12	11.43	11.22	23.07	22.85	7.35	7.17	0.122	0.117	75	82.5	47.5	45	55	60	50	50	1.08054	1.22313	0.684339	0.667161	0.792393	0.889548	0.720357	0.74129	51.63	59.07	35.66	41.2	490.9	518.86	7.07	7.69	58.3	54.75	7	6	4	1	7	5
BLIND	HIICT	BLIND	3	73.95	72.62	22.14	1.83	12.68	12.35	11.34	11.11	22.78	22.71	7.24	7.07	0.113	0.113	80	80	57.5	55	57.5	65	47.5	47.5	1.08181	1.10162	0.777552	0.757367	0.777552	0.89507	0.642326	0.65409	54.09	58.6	38.18	43.17	590.68	626.53	7.99	8.63	52.48	48.95	7	7	5	1	6	3
BLIND	HIICT	BLIND	3	71.92	72.12	21.84	1.81	13.28	12.38	11.52	11.22	23.16	23.05	7.39	7.16	0.118	0.108	67.5	65	50	47.5	50	52.5	40	42.5	0.938543	0.901276	0.695217	0.658625	0.695217	0.727953	0.556174	0.589296	56.03	59.21	39.51	41.09	458.49	492.22	6.38	6.82	63.18	60.44	4	5	4	3	4	5
BLIND	HIICT	BLIND	3	68.83	69.57	22.16	1.76	14.45	13.61	11.39	11.17	22.88	22.72	7.3	7.13	0.121	0.121	90	87.5	50	55	65	67.5	50	52.5	1.30757	1.25773	0.726427	0.790571	0.944356	0.970246	0.726427	0.754636	51.6	56.94	37.04	41.18	592.97	648.74	8.62	9.33	63.64	59.13	4	6	3	1	4	3
BLIND	HIICT	BLIND	3	71.36	71.53	21.74	1.81	14.58	13.42	12.17	11.97	24.1	24.21	7.83	7.7	0.124	0.119	72.5	72.5	52.5	50	52.5	57.5	42.5	45	1.01598	1.01356	0.735706	0.699007	0.735706	0.803859	0.595572	0.629107	45.92	53.19	28.78	29.69	479.54	545.06	6.72	7.62	57.68	53.54	5	7	6	3	7	5
BLIND	HIICT	BLIND	2	68.84	68.72	21.78	1.78	12.02	11.53	10.87	10.77	22.25	22.05	6.93	6.87	0.11	0.1	100	102.5	52.5	57.5	75	82.5	62.5	65	1.45264	1.49156	0.762638	0.836729	1.08948	1.20052	0.907902	0.945867	62.05	64.69	48.16	50.87	731.77	759.36	10.63	11.05	55.37	53.3	5	6	3	0	5	2
BLIND	HIICT	BLIND	2	68.84	68.54	21.64	1.78	13.53	12.48	11.25	10.97	22.7	22.71	7.19	6.95	0.114	0.114	92.5	92.5	57.5	60	65	72.5	52.5	50	1.3437	1.34958	0.83527	0.875401	0.944218	1.05778	0.762638	0.729501	52.72	55.7	39.47	41.21	626.27	664.67	9.1	9.7	63.87	56.19	4	7	5	1	4	5
BLIND	HIICT	BLIND	3	70.6	69.12	21.04	1.83	13.25	12.31	11.31	11.08	22.75	22.72	7.28	7.05	0.114	0.109	90	87.5	52.5	55	65	67.5	52.5	52.5	1.27479	1.26591	0.743626	0.795718	0.92068	0.976562	0.743626	0.759549	55.26	59.77	38.53	44.78	633.81	670.29	8.98	9.7	58.93	55.39	6	8	4	3	7	5
BLIND	HIICT	BLIND	2	65.22	64.5	21.16	1.76	12.67	12.31	11.37	11.12	22.95	22.93	7.34	7.1	0.117	0.107	90	87.5	50	55	65	67.5	57.5	52.5	1.37994	1.35659	0.766636	0.852713	0.996627	1.04651	0.881631	0.813953	54.14	61.08	38.81	42.89	584.21	606.78	8.96	9.41	63.93	59.43	6	6	4	3	6	4
BLIND	HIICT	BLIND	3	65.69	65.23	21.05	1.77	12.36	12.2	11.5	11.24	23.15	22.86	7.39	7.2	0.121	0.111	87.5	87.5	50	50	62.5	67.5	55	55	1.33201	1.34141	0.761151	0.766518	0.951439	1.0348	0.837266	0.84317	49.73	56.47	35.28	41.04	545.39	575.49	8.3	8.82	54.75	50.99	6	6	5	3	6	6
BLIND	HIICT	BLIND	2	68.59	69.65	21.95	1.77	13.01	12.78	11.22	11.02	22.66	22.58	7.16	7.01	0.121	0.111	87.5	95	52.5	50	62.5	67.5	52.5	55	1.2757	1.36396	0.765418	0.717875	0.911212	0.969131	0.765418	0.789663	53.69	59.79	41.33	46.04	577.01	613.79	8.41	8.81	62.74	58.93	6	6	4	1	6	5
BLIND	HIICT	BLIND	2	67.47	67.81	21.47	1.77	14.83	13.68	11.52	11.23	23.18	23.19	7.35	7.15	0.116	0.111	72.5	72.5	50	50	65	65	42.5	42.5	1.07455	1.06916	0.74107	0.737354	0.963391	0.958561	0.62991	0.626751	55.38	61.3	38.43	40.81	590.03	619.44	8.75	9.14	59.15	55.37	6	5	3	1	5	5
BLIND	HIICT	BLIND	3	70.79	69.03	21.76	1.8	12.97	12.99	11.22	10.93	22.56	22.47	7.22	6.92	0.122	0.122	75	75	55	55	57.5	60	42.5	45	1.05947	1.08648	0.776946	0.796755	0.812262	0.869187	0.600367	0.65189	56.33	62	41.87	42.71	515.71	529.81	7.28	7.67	61.87	57.93	7	8	4	4	5	7
BLIND	HIICT	BLIND	2	67.73	68.05	22.36	1.74	13.56	12.5	11.46	11.23	23.09	22.89	7.4	7.23	0.118	0.113	90	87.5	55	52.5	65	70	52.5	52.5	1.32881	1.28582	0.812048	0.771492	0.959693	1.02866	0.775137	0.771492	50.31	53.24	36.97	40.16	588.91	630.48	8.69	9.26	50.65	46.9	5	7	3	3	4	3
BLIND	HIICT	BLIND	2	66.47	66.08	21.37	1.76	14.11	13.28	11.6	11.4	23.42	23.58	7.43	7.3	0.123	0.118	80	75	45	42.5	57.5	60	50	50	1.20355	1.13499	0.676997	0.64316	0.865052	0.90799	0.752219	0.756659	52.24	54.72	38.22	38.41	496.86	537.56	7.48	8.14	56.43	51.99	4	6	5	2	5	5
BLIND	HIICT	BLIND	2	73.66	72.98	21.62	1.85	13.09	12.23	11.47	11.18	23.08	22.93	7.38	7.16	0.123	0.118	80	77.5	50	55	57.5	60	50	50	1.08607	1.06193	0.678794	0.753631	0.780614	0.822143	0.678794	0.685119	51.26	54.47	35.25	41.01	567.73	602.63	7.71	8.26	52.26	49.67	5	6	5	2	5	4
BLIND	HIICT	BLIND	3	69.44	70.05	22.13	1.77	14.92	13.76	11.49	11.24	23.26	23.24	7.33	7.24	0.115	0.11	80	80	50	50	57.5	65	50	50	1.15207	1.14204	0.720046	0.713776	0.828053	0.927909	0.720046	0.713776	51.07	54.7	36.15	39.61	519.93	549.72	7.49	7.85	58.1	56.12	5	6	3	1	4	6
BLIND	HIICT	BLIND	2	70.17	71.2	21.34	1.81	14.89	13.85	11.56	11.31	23.18	23.81	7.39	7.2	0.124	0.124	80	77.5	50	50	57.5	62.5	50	50	1.14009	1.08848	0.712555	0.702247	0.819439	0.877809	0.712555	0.702247	52.09	57.79	38.76	38.69	535.92	605.02	7.64	8.5	57.68	55.3	4	7	4	3	4	3
BLIND	HIICT	BLIND	3	66.44	67.37	21.12	1.77	12.76	13.1	11.58	11.31	23.31	23.13	7.41	7.28	0.117	0.112	75	75	50	50	55	60	45	45	1.12884	1.11326	0.752559	0.74217	0.827815	0.890604	0.677303	0.667953	53.11	56.21	36.76	40.17	468.57	518.24	7.05	7.69	59.84	55.03	6	5	3	3	7	3
BLIND	HIICT	BLIND	2	68.64	67.8	21.43	1.79	13.49	12.65	11.65	11.39	23.59	23.42	7.47	7.31	0.118	0.108	72.5	72.5	50	50	52.5	57.5	42.5	42.5	1.05624	1.06932	0.728438	0.737463	0.76486	0.848083	0.619172	0.626844	52.22	58.98	36.1	36.49	477.05	506.47	6.95	7.47	54.18	49.73	7	5	5	2	5	4
BLIND	HIICT	BLIND	2	70.28	69.97	21.24	1.82	12.9	12.86	11.82	11.53	23.83	23.77	7.67	7.37	0.122	0.117	72.5	70	47.5	42.5	52.5	57.5	45	47.5	1.03159	1.00043	0.675868	0.607403	0.747012	0.821781	0.640296	0.678862	48.72	54.15	33.4	39.12	492.66	528.97	7.01	7.56	57.8	52.81	5	4	2	1	3	5
BLIND	HIICT	BLIND	3	67.12	67.45	22.39	1.73	12.85	12.05	11.67	11.38	23.5	23.22	7.53	7.29	0.125	0.125	75	75	45	42.5	55	57.5	45	45	1.1174	1.11193	0.670441	0.630096	0.819428	0.852483	0.670441	0.667161	52.49	55.42	37.06	37.4	477.39	529.65	7.11	7.85	57.12	52.96	7	5	3	2	6	3
BLIND	HIICT	BLIND	1	70.94	71.92	22.21	1.79	12.11	12.12	11.54	11.25	23.27	23.04	7.4	7.23	0.117	0.112	80	80	47.5	50	57.5	62.5	50	50	1.12771	1.11235	0.66958	0.695217	0.810544	0.869021	0.704821	0.695217	54.9	60.03	40.44	38.87	539.5	561.34	7.6	7.8	62.66	57.72	6	6	4	1	4	5
BLIND	HIICT	BLIND	1	68.5	68.02	21.95	1.77	13.83	12.81	11.69	11.43	23.57	23.54	7.55	7.33	0.121	0.111	72.5	72.5	50	50	52.5	60	42.5	40	1.05839	1.06586	0.729927	0.735078	0.766423	0.882094	0.620438	0.588062	49.97	54.83	34.86	36.22	477.45	504.71	6.97	7.42	64.44	59.65	5	4	4	1	6	2
BLIND	HIICT	BLIND	4	69.27	69.08	22.31	1.76	13.51	12.43	11.26	10.98	22.75	22.47	7.25	7.05	0.113	0.113	85	85	60	57.5	52.5	65	52.5	55	1.22708	1.23046	0.866176	0.832368	0.757904	0.940938	0.757904	0.796178	56.83	59.98	40.36	43.09	478.66	524.32	6.91	7.59	52.53	48.4	4	5	4	1	5	6
BLIND	HIICT	BLIND	2	68.5	67.39	22.21	1.76	12.15	12.01	10.92	10.8	22.25	22.2	7.01	6.86	0.119	0.119	95	95	57.5	57.5	70	75	57.5	57.5	1.38686	1.4097	0.839416	0.853242	1.0219	1.11292	0.839416	0.853242	58.85	66.22	43.75	50.69	656.4	681.48	9.58	10.11	59.5	56.93	7	8	4	4	8	4
BLIND	HIICT	BLIND	2	74.63	73.43	21.28	1.87	12.84	12.4	11.61	11.35	23.33	23.55	7.42	7.3	0.125	0.12	80	80	57.5	57.5	60	62.5	50	50	1.07195	1.08947	0.770468	0.783059	0.803966	0.851151	0.669972	0.680921	53.07	56.21	37.17	38.81	610.47	638.84	8.18	8.7	61.96	59.87	5	7	3	3	6	4
BLIND	CT	BLIND	2	75.09	75.13	20.75	1.85	13	12.35	11.43	11.33	23	22.97	7.57	7.5	0.123	0.125	77.5	77.5	57.5	57.5	60	60	50	50	1.03209	1.03155	0.765748	0.76534	0.799041	0.798616	0.665868	0.665513	56.13	54.33	36.84	40.33	614.99	611.56	8.19	8.14	62.03	62.04	7	5	4	1	7	3
BLIND	CT	BLIND	3	70.38	69.92	22.54	1.76	12.38	12.22	11.11	11.02	22.8	22.92	7.38	7.31	0.113	0.113	72.5	75	45	47.5	57.5	57.5	50	50	1.03012	1.07265	0.639386	0.679348	0.816993	0.822368	0.710429	0.715103	50.14	56.35	36.62	40.88	484.92	490.84	6.89	7.02	56.62	55.72	6	6	5	1	5	6
BLIND	CT	BLIND	2	68.14	68.84	22.6	1.81	11.99	11.85	10.92	10.82	22.49	22.47	7.19	7.09	0.111	0.1	95	102.5	57.5	57.5	67.5	65	57.5	57.5	1.39419	1.48896	0.843851	0.83527	0.990608	0.944218	0.843851	0.83527	59.32	57.79	43.55	47.96	668.45	684.96	9.81	9.95	60.97	61.64	5	5	4	1	7	3
BLIND	CT	BLIND	3	72.58	72.33	21.63	1.8	12.61	12.65	11.5	11.43	23.2	23.18	7.37	7.3	0.123	0.125	80	80	55	57.5	57.5	60	45	45	1.10223	1.10604	0.757785	0.794968	0.792229	0.829531	0.620006	0.622148	54.18	53.73	39.13	40.1	573.38	577.92	7.9	7.99	53.81	53.19	5	7	5	1	5	3
BLIND	CT	BLIND	2	69.91	70.62	21.97	1.74	12.26	11.35	11.06	10.98	21.6	21.72	7.36	7.27	0.121	0.121	95	95	55	57.5	77.5	80	62.5	65	1.35889	1.34523	0.786726	0.814217	1.10857	1.13282	0.894007	0.920419	60.6	61.48	46.11	47.13	745.94	747.87	10.67	10.59	56.01	55.6	7	5	4	2	4	3
BLIND	CT	BLIND	0	68.66	70.19	22.35	1.75	13.68	12.59	11.53	11.46	22.74	22.64	7.55	7.46	0.118	0.118	87.5	90	55	57.5	60	62.5	57.5	60	1.2744	1.28223	0.801049	0.819205	0.873871	0.89044	0.83746	0.854823	56.11	53.09	40.75	39.06	602.83	626.09	8.78	8.92	49.48	49.78	6	4	2	2	6	2
BLIND	CT	BLIND	4	74.34	74.37	22.03	1.81	14.44	13.67	11.82	11.77	23.14	23.17	7.5	7.48	0.123	0.123	97.5	95	60	52.5	65	62.5	60	62.5	1.31154	1.2774	0.807103	0.70593	0.874361	0.840393	0.807103	0.840393	55.92	51.77	39.26	41.11	700.28	688.67	9.42	9.26	58.8	59.5	4	5	3	1	6	5
BLIND	CT	BLIND	3	70.28	71.58	21.53	1.8	15.24	14.09	11.45	11.4	23.52	23.51	7.25	7.19	0.123	0.121	80	80	52.5	50	57.5	57.5	50	50	1.1383	1.11763	0.747012	0.698519	0.818156	0.803297	0.71144	0.698519	50.84	51.9	35.25	37.13	538.34	556.18	7.66	7.77	57.02	56.57	8	6	4	2	7	5
BLIND	CT	BLIND	1	72.86	72.05	22.13	1.82	14.69	13.81	11.73	11.64	23.1	22.95	7.31	7.2	0.123	0.122	87.5	87.5	50	50	60	60	55	52.5	1.20093	1.21443	0.686248	0.693963	0.823497	0.832755	0.754872	0.728661	54.39	52.17	35.82	37.19	632.42	617.47	8.68	8.57	62.07	61.14	7	6	3	1	5	6
BLIND	CT	BLIND	2	69.81	70.82	22.34	1.78	12.92	12.57	10.99	10.91	22.72	22.84	6.99	6.91	0.116	0.119	85	87.5	52.5	55	60	60	52.5	52.5	1.21759	1.23553	0.752041	0.776617	0.859476	0.847218	0.752041	0.741316	56.26	53.39	40.17	45.16	581.52	591.35	8.33	8.35	63.54	64.7	4	6	4	3	6	6
BLIND	CT	BLIND	3	70.4	70.16	21.13	1.75	13.05	12.71	11.05	10.95	23.09	23.09	7.16	7.09	0.121	0.122	72.5	72.5	52.5	52.5	57.5	57.5	42.5	42.5	1.02983	1.03335	0.745739	0.74829	0.816761	0.819555	0.603693	0.605758	56.7	58.17	39.52	39.37	513.22	509.36	7.29	7.26	60.97	61.48	4	4	3	2	3	4
BLIND	CT	BLIND	1	67.66	68.44	21.41	1.75	14	13.18	11.91	11.82	23.11	23.13	7.58	7.51	0.13	0.132	72.5	72.5	50	50	52.5	50	42.5	42.5	1.07153	1.05932	0.738989	0.730567	0.775939	0.730567	0.628141	0.620982	50.77	50.9	37.26	34.38	470.24	468.81	6.95	6.85	65.01	63.97	7	8	5	4	7	5
BLIND	CT	BLIND	3	67.63	68.84	21.5	1.8	12.7	13.11	11.42	11.32	23.79	23.7	7.14	7.13	0.119	0.121	80	80	50	50	52.5	52.5	47.5	47.5	1.18291	1.16212	0.739317	0.726322	0.776283	0.762638	0.702351	0.690006	53.17	52.09	35.31	40.89	472.06	485.32	6.98	7.05	58.21	59.08	6	6	5	3	7	4
BLIND	CT	BLIND	3	69.35	68.99	22.25	1.79	14.05	14	11.57	11.47	23.26	23.12	7.52	7.5	0.119	0.118	87.5	90	50	50	65	67.5	50	50	1.26172	1.30454	0.720981	0.724743	0.937275	0.978403	0.720981	0.724743	50.11	52.33	37.09	40.17	613.05	619.53	8.84	8.98	64.66	64.4	5	5	3	1	6	3
BLIND	CT	BLIND	2	71.91	71.56	22.21	1.83	15.1	13.6	11.2	11.13	22.61	22.7	7.22	7.2	0.118	0.12	92.5	95	50	52.5	60	60	47.5	50	1.28633	1.32756	0.695314	0.73365	0.834376	0.838457	0.660548	0.698714	60.49	56.97	40.58	38.89	625.62	624.72	8.7	8.73	61.7	61.19	4	4	2	0	4	2
BLIND	CT	BLIND	4	70.17	69.55	22.11	1.76	13.67	12.21	11.39	11.29	23.19	23.32	7.25	7.17	0.12	0.115	87.5	87.5	57.5	60	52.5	52.5	52.5	52.5	1.24697	1.25809	0.819439	0.862689	0.748183	0.754853	0.748183	0.754853	55.15	51.87	41.07	42	487.68	490.33	6.95	7.05	53.28	52.5	4	7	4	3	7	4
BLIND	CT	BLIND	3	73.08	72.21	21.94	1.85	13.38	12.39	11.56	11.47	22.68	22.75	7.56	7.51	0.119	0.117	65	67.5	47.5	47.5	50	50	42.5	42.5	0.889436	0.934774	0.649973	0.657804	0.684182	0.692425	0.581554	0.588561	53.04	55.56	41.77	37.7	459.67	449.15	6.29	6.22	64.69	65.55	4	5	5	1	6	3
BLIND	CT	BLIND	1	69.56	69.89	21.81	1.77	11.88	12.2	11.61	11.55	23.49	23.6	7.31	7.27	0.127	0.127	80	82.5	45	47.5	57.5	60	47.5	50	1.15009	1.18043	0.646924	0.679639	0.826624	0.858492	0.682864	0.71541	54.83	56.66	41.47	35.85	542.57	534.66	7.8	7.65	62	62.89	4	7	3	1	4	3
BLIND	CT	BLIND	2	68.75	69.23	21.81	1.77	13.48	12.35	11.77	11.71	23.6	23.56	7.62	7.54	0.122	0.124	72.5	72.5	50	45	55	55	45	45	1.05455	1.04723	0.727273	0.650007	0.8	0.794453	0.654545	0.650007	50.55	54.81	35.4	33.81	488.81	497.07	7.11	7.18	55.22	55.1	7	8	6	2	7	6
BLIND	CT	BLIND	2	73.48	73.63	21.36	1.82	12.82	12.23	11.59	11.53	22.91	22.8	7.63	7.6	0.124	0.124	80	80	50	52.5	60	67.5	50	50	1.08873	1.08651	0.680457	0.713025	0.816549	0.916746	0.680457	0.679071	49.15	50	33.99	40.88	570.94	578	7.77	7.85	51.79	52.76	5	5	4	2	7	6
BLIND	CT	BLIND	3	68.09	69.34	22.26	1.75	12.59	11.7	11.72	11.67	23.89	24.02	7.45	7.47	0.128	0.127	72.5	75	45	47.5	57.5	57.5	45	45	1.06477	1.08163	0.66089	0.68503	0.844471	0.829247	0.66089	0.648976	52.18	50.13	35.34	37.13	484.8	493.7	7.12	7.12	55.95	55.04	7	6	4	3	7	5
BLIND	CT	BLIND	2	70.88	71.33	21.52	1.82	12.96	12.67	11.77	11.68	23.26	23.18	7.62	7.52	0.127	0.129	75	77.5	50	50	52.5	55	42.5	42.5	1.05813	1.0865	0.705418	0.700967	0.740688	0.771064	0.599605	0.595822	50.56	49.33	34.14	36.71	483.4	489.32	6.82	6.86	59.45	59.19	5	6	2	2	6	3
BLIND	CT	BLIND	2	67.33	68.69	22.57	1.74	13.42	12.13	11.76	11.69	22.93	23	7.39	7.38	0.123	0.125	92.5	92.5	55	57.5	65	65	50	50	1.37383	1.34663	0.816872	0.837094	0.965394	0.94628	0.742611	0.727908	51.88	45.76	37.54	39.14	568.27	576.31	8.44	8.39	51.9	50.91	5	5	5	2	7	4
BLIND	CT	BLIND	2	67.23	67.74	21.18	1.72	14.7	13.39	11.37	11.29	22.49	22.61	7.26	7.16	0.123	0.122	72.5	72.5	52.5	60	65	62.5	42.5	42.5	1.07839	1.07027	0.780901	0.88574	0.96683	0.922645	0.632158	0.627399	56.3	55.31	36.82	39.19	588.93	590.02	8.76	8.71	58.01	58.81	7	7	4	2	4	4
BLIND	CT	BLIND	3	65.9	64.47	21.37	1.82	12.69	12.37	11.32	11.27	23.68	23.59	7.29	7.21	0.125	0.124	87.5	82.5	50	52.5	65	65	57.5	57.5	1.32777	1.27966	0.758725	0.814332	0.986343	1.00822	0.872534	0.891888	48.11	52.22	34.96	38.05	541.7	523.5	8.22	8.12	54.17	55.06	5	6	4	3	8	4
BLIND	CT	BLIND	3	70.49	71.8	20.57	1.83	12.78	12.46	11.26	11.17	23.1	23.15	7.14	7.09	0.12	0.119	87.5	87.5	57.5	55	60	60	55	55	1.24131	1.21866	0.815719	0.766017	0.851185	0.835655	0.780253	0.766017	52.59	54.02	39.16	41.15	585.77	600.25	8.31	8.36	64.68	65.48	6	7	3	2	4	5
BLIND	CT	BLIND	3	69.23	70	21.62	1.82	12.89	12.54	11.43	11.35	22.92	22.94	7.51	7.41	0.126	0.125	87.5	90	55	55	67.5	67.5	50	50	1.2639	1.28571	0.794453	0.785714	0.975011	0.964286	0.72223	0.714286	53.41	54.04	37.47	40.07	622.38	627.2	8.99	8.96	57.73	57.08	6	6	2	1	3	4
BLIND	CT	BLIND	2	68.38	67.32	21.08	1.73	13.2	12.38	11.44	11.37	22.73	22.73	7.3	7.24	0.117	0.116	90	90	57.5	57.5	67.5	70	52.5	52.5	1.31617	1.3369	0.840889	0.85413	0.987131	1.03981	0.767768	0.779857	51.81	51.77	40.43	37.15	635.25	637.52	9.29	9.47	62.49	62.74	7	5	3	3	7	3
BLIND	CT	BLIND	3	71.73	70.56	21.4	1.84	14.58	13.78	11.93	11.85	24.56	24.69	7.51	7.42	0.127	0.129	67.5	70	50	50	55	55	42.5	42.5	0.941029	0.992063	0.697058	0.708617	0.766764	0.779478	0.5925	0.602324	47.24	47.34	30.15	33.14	478.44	467.11	6.67	6.62	57.68	58.16	8	8	4	2	5	5
BLIND	CT	BLIND	2	70.24	69.77	21.15	1.84	14.83	13.85	11.41	11.36	23.39	23.39	7.44	7.43	0.122	0.127	80	77.5	50	47.5	57.5	57.5	50	50	1.13895	1.11079	0.711845	0.680808	0.818622	0.824136	0.711845	0.71664	52.15	51.52	40.28	36.33	524.69	513.51	7.47	7.36	56.02	56.71	5	6	3	3	4	5
BLIND	CT	BLIND	2	67.26	66.34	21.08	1.71	13.79	13.24	11.44	11.38	23.45	23.36	7.26	7.19	0.124	0.124	80	80	42.5	45	55	57.5	50	50	1.18941	1.20591	0.631876	0.678324	0.817722	0.866747	0.743384	0.753693	49.55	49.15	39.07	37.7	490.33	488.26	7.29	7.36	57.21	56.43	4	4	4	2	6	4
BLIND	CT	BLIND	2	65.76	67.15	21.27	1.71	12.59	12.58	11.41	11.32	23.63	23.53	7.53	7.52	0.124	0.124	95	95	52.5	52.5	65	65	57.5	55	1.44465	1.41474	0.798358	0.781832	0.988443	0.967982	0.874392	0.819062	56.23	58.17	38.03	42.46	597.76	621.14	9.09	9.25	63.31	63.88	6	6	4	2	7	4
[truncated: 50 more columns]
